# Supplementary material for: Effects of Brown Seed Coat Retention and Thermal Processing on Nutritional Composition, Bioactive Compounds, Antioxidant Activity, and Functional Properties of Jackfruit Seed Flour
Source: Foods. 2026 Jul 17;15(14):2529. doi: 10.3390/foods15142529 (PMC13409598; doi:10.3390/foods15142529)
Supplement: Supplementary file 1 [file foods-15-02529-s001.zip]

Archive with 1 entries (1 files):
- foods-4412155-supplementary.pdf
